# Supplementary material for: Remodeling of the cell membrane-associated protein pool affects adhesive membrane properties in filaggrin insufficient keratinocytes and impacts distinct cellular and organellar functions
Source: BMC Biol. 2026 Jan 8;24:30. doi: 10.1186/s12915-025-02499-y (PMC12874910; doi:10.1186/s12915-025-02499-y)
Supplement: Supplementary file 2 — Additional file 2. Table S1: List of Gene Ontology terms related to internal cellular membrane compartments remodeling; terms were extracted from the previously published [25] Gene Ontology analysis of differentially expressed mRNA/proteins in various filaggrin insufficiency models. [file 12915_2025_2499_MOESM2_ESM.xlsx]

## Sheet: Table S1
Term	Definition
cellular component organization (GO:0016043)	A process that results in the assembly, arrangement of constituent parts, or disassembly of a cellular component.
endomembrane system organization (GO:0010256)	A process that is carried out at the cellular level which results in the assembly, arrangement of constituent parts, or disassembly of the endomembrane system.
establishment of protein localization to membrane (GO:0090150)	The directed movement of a protein to a specific location in a membrane.
establishment of protein localization to organelle (GO:0072594)	The directed movement of a protein to a specific location on or in an organelle. Encompasses establishment of localization in the membrane or lumen of a membrane-bounded organelle.
establishment of protein localization to peroxisome (GO:0072663)	The directed movement of a protein to a specific location in a peroxisome.
Golgi organization (GO:0007030)	A process that is carried out at the cellular level which results in the assembly, arrangement of constituent parts, or disassembly of the Golgi apparatus.
Lysosome Vesicle Biogenesis (R-HSA-432720)	Proteins that have been synthesized, processed and sorted eventually reach the final steps of the secretory pathway. This pathway is responsible not only for proteins that are secreted from the cell but also enzymes and other resident proteins in the lumen of the ER, Golgi, and lysosomes as well as integral proteins transported in the vesicle membranes. Here the proteins in this secretory pathway…
membrane organization (GO:0061024)	A process which results in the assembly, arrangement of constituent parts, or disassembly of a membrane. A membrane is a double layer of lipid molecules that encloses all cells, and, in eukaryotes, many organelles; may be a single or double lipid bilayer; also includes associated proteins.
Membrane Trafficking (R-HSA-199991)	The secretory membrane system allows a cell to regulate delivery of newly synthesized proteins, carbohydrates, and lipids to the cell surface, a necessity for growth and homeostasis. The system is made up of distinct organelles, including the endoplasmic reticulum (ER), Golgi complex, plasma membrane, and tubulovesicular transport intermediates. These organelles mediate intracellular membrane tra…
mitotic nuclear membrane organization (GO:0101024)	A mitotic cell cycle process which results in the assembly, arrangement, or disassembly of the nuclear inner or outer membrane during mitosis.
negative regulation of cellular component organization (GO:0051129)	Any process that stops, prevents, or reduces the frequency, rate or extent of a process involved in the formation, arrangement of constituent parts, or disassembly of cell structures, including the plasma membrane and any external encapsulating structures such as the cell wall and cell envelope.
organelle organization (GO:0006996)	A process that is carried out at the cellular level which results in the assembly, arrangement of constituent parts, or disassembly of an organelle within a cell. An organelle is an organized structure of distinctive morphology and function. Includes the nucleus, mitochondria, plastids, vacuoles, vesicles, ribosomes and the cytoskeleton. Excludes the plasma membrane.
peroxisome organization (GO:0007031)	A process that is carried out at the cellular level which results in the assembly, arrangement of constituent parts, or disassembly of a peroxisome.
positive regulation of protein localization to membrane (GO:1905477)	Any process that activates or increases the frequency, rate or extent of protein localization to membrane.
protein localization to endoplasmic reticulum (GO:0070972)	A process in which a protein is transported to, or maintained in, a location within the endoplasmic reticulum.
protein localization to membrane (GO:0072657)	A process in which a protein is transported to, or maintained in, a specific location in a membrane.
protein localization to organelle (GO:0033365)	A process in which a protein is transported to, or maintained in, a location within an organelle.
protein localization to peroxisome (GO:0072662)	A process in which a protein is transported to, or maintained at, a location in a peroxisome.
protein targeting to membrane (GO:0006612)	The process of directing proteins towards a membrane, usually using signals contained within the protein.
regulation of cellular component organization (GO:0051128)	Any process that modulates the frequency, rate or extent of a process involved in the formation, arrangement of constituent parts, or disassembly of cell structures, including the plasma membrane and any external encapsulating structures such as the cell wall and cell envelope.
regulation of organelle organization (GO:0033043)	Any process that modulates the frequency, rate or extent of a process involved in the formation, arrangement of constituent parts, or disassembly of an organelle.
vesicle organization (GO:0016050)	A process that is carried out at the cellular level which results in the assembly, arrangement of constituent parts, or disassembly of a vesicle.
vesicle-mediated transport (GO:0016192)	A cellular transport process in which transported substances are moved in membrane-bounded vesicles; transported substances are enclosed in the vesicle lumen or located in the vesicle membrane. The process begins with a step that directs a substance to the forming vesicle, and includes vesicle budding and coating. Vesicles are then targeted to, and fuse with, an acceptor membrane.
