# Supplementary material for: Remodeling of the cell membrane-associated protein pool affects adhesive membrane properties in filaggrin insufficient keratinocytes and impacts distinct cellular and organellar functions
Source: BMC Biol. 2026 Jan 8;24:30. doi: 10.1186/s12915-025-02499-y (PMC12874910; doi:10.1186/s12915-025-02499-y)
Supplement: Supplementary file 3 — Additional file 3. Table S2: List of proteins detected in shC and shFLG sEVs. [file 12915_2025_2499_MOESM3_ESM.xlsx]

## Sheet: Arkusz1
UniProtKB ID	Protein	Fold change (shFLG/shC)	p-value
Q08380	Galectin-3-binding protein	1.487	0.00041
O00339	Matrilin-2	2.22053	0.01808
P24821	Tenascin	2.40174	0.02327
P49721	Proteasome subunit beta type-2	0.682843	0.06377
P02768	Albumin	0.765955	0.07776
P25788	Proteasome subunit alpha type-3	0.669219	0.08919
P11142	Heat shock cognate 71 kDa protein	1.29603	0.09544
P62805	Histone H4	1.77439	0.14755
P04406	Glyceraldehyde-3-phosphate dehydrogenase	1.39342	0.24678
P02788	Lactotransferrin	0.842348	0.33285
P35527	Keratin, type I cytoskeletal 9	1.58154	0.33685
P35908	Keratin, type II cytoskeletal 2 epidermal	1.47358	0.34551
P63261	Actin, cytoplasmic 2	1.65553	0.40167
P04264	Keratin, type II cytoskeletal 1	1.36587	0.40816
P07996	Thrombospondin-1	0.870679	0.41377
P01023	Alpha-2-macroglobulin	0.822435	0.44924
P07355	Annexin A2	1.28867	0.49654
Q15582	Transforming growth factor-beta-induced protein ig-h3	1.12007	0.52846
P13645	Keratin, type I cytoskeletal 10	1.22157	0.55738
P02774	Vitamin D-binding protein	0.81782	0.58175
P69905	Hemoglobin subunit alpha	1.17251	0.61636
P55072	Transitional endoplasmic reticulum ATPase	0.854319	0.68556
P36955	Pigment epithelium-derived factor	1.08157	0.73805
P02751	Fibronectin	0.918188	0.74789
P02533	Keratin, type I cytoskeletal 14	0.887269	0.76439
P68871	Hemoglobin subunit beta	0.924698	0.77431
P01024	Complement C3	0.953844	0.78074
P19823	Inter-alpha-trypsin inhibitor heavy chain H2	1.0765	0.8127
Q99715	Collagen alpha-1(XII) chain	0.897988	0.87361
